# Supplementary material for: Predictors of early newborn deaths at Dar es Salaam public regional referral hospitals: A prospective observational hospital-based study
Source: PLoS One. 2025 Dec 11;20(12):e0338497. doi: 10.1371/journal.pone.0338497 (PMC12698010; doi:10.1371/journal.pone.0338497)
Supplement: S1 Data — (XLS) [file pone.0338497.s001.xls]

## Sheet: Sheet1
BIRTH	GENDER	WEIGHT	DELIVERY	GESTAT	APGAR1M	APGAR5M	TEMP	RESP	HEART	SPO2	PREMAT	CPR	BA	SEPSIS	JAUN	MAS	ANOM	OTHER	DISCH	AGE	EDUCATI	EMPLOY	RESID	MARITAL	PARITY	ANC	BIRTSAT	MARTCON	LIQUOR	MEMBR	CHORIO	HAEMO	OBST	PRENCL	PROTENURIA	BP	ECLAMPIA	SEIZ	INFEC	RESAREA	REPROT	EQUIP	TREAT	INVEST	DOCTOR	NURSE	APGAR1MINRECODE	BAPGAR5RECODE	TEMPERECODE
1	2	1900	1	37	8	9	36.8	56	115	97	2	2	2	2	2	2	2	SGA	1	19	2	1	3	1	1	0	1	2	2	2	2	2	2	2	2	2	2	2	2	1	1	1	1	1	2	2	2	2	2
1	1	2000	1	37	8	9	36.7	58	112	100	2	2	2	2	2	2	2	SGA	1	21	2	1	3	1	1	3	1	2	2	2	2	2	2	2	2	2	2	2	2	1	1	1	1	1	2	2	2	2	2
1	2	2000	1	35	8	10	36.7	66	158	95	1	2	2	1	2	2	2		3	24	3	2	3	1	1	4	1	2	2	2	2	2	2	2	2	2	2	2	2	1	1	1	1	1	2	2	2	2	2
1	1	2600	2	40	6	8	36.7	60	125	77	2	2	1	1	2	2	1		3	17	3	1	3	1	1	5	1	2	2	2	2	2	2	2	2	2	2	2	2	1	1	1	1	1	2	2	2	2	2
1	2	2700	2	38	5	7	36.2	62	157	92	2	2	1	1	2	2	2	BIRTH TRAUMA	2	36	2	2	2	1	2	0	1	2	2	2	2	2	2	2	2	2	2	2	2	1	1	1	1	1	2	2	1	2	1
1	1	3500	2	40	6	8	36.8	46	152	98	2	2	1	2	2	2	2		1	32	2	2	3	1	2	4	1	2	2	2	2	2	2	2	2	2	2	2	2	1	1	1	1	1	2	2	2	2	2
1	1	2300	1	38	9	10	38.8	44	132	97	2	2	2	1	2	2	2	NEC	3	33	2	1	3	1	2	4	1	2	2	2	2	2	2	2	2	2	2	2	2	1	1	1	1	1	2	2	2	2	3
1	2	1700	1	35	6	8	37.1	78	112	95	1	2	2	2	2	2	2		1	22	3	1	3	1	1	5	1	2	2	2	2	2	2	2	2	2	2	2	2	1	1	1	1	1	2	2	2	2	2
1	1	1400	1	35	9	10	36.6	70	171	99	1	2	2	1	2	2	2		3	22	3	1	3	1	2	1	1	2	2	2	2	2	2	2	2	2	2	2	2	1	1	1	1	1	2	2	2	2	2
1	1	2200	1	37	8	10	35.9	49	148	95	2	2	2	2	2	2	2	SGA	1	30	2	2	3	1	1	2	1	2	2	2	2	2	2	2	2	2	2	2	2	1	1	1	1	1	2	2	2	2	1
1	2	2400	2	38	8	10	36.5	47	145	96	2	2	2	2	1	2	2		1	30	3	1	3	1	2	5	1	2	2	2	2	2	2	2	2	2	2	2	2	1	1	1	1	1	1	2	2	2	2
2	1	2400	1	39	6	8	36.8	74	132	95	2	2	1	1	2	2	2		1	23	3	1	2	1	1	7	1	2	2	2	2	2	2	2	2	2	2	2	2	1	1	1	1	1	1	2	2	2	2
1	1	3100	2	38	8	10	36.8	78	147	96	2	2	2	1	2	2	2		1	24	2	2	2	2	1	1	1	2	2	2	2	2	2	2	2	2	2	2	2	1	1	1	1	1	1	2	2	2	2
1	1	2100	1	38	8	10	36.7	48	142	98	2	2	2	1	2	1	2		1	28	2	2	3	2	1	3	1	2	2	2	2	2	2	2	2	2	2	2	2	1	1	1	1	1	1	2	2	2	2
1	1	4300	2	39	8	10	36.8	48	132	97	2	2	2	2	2	2	2	LGA	1	29	2	2	3	1	1	6	1	2	2	2	2	2	2	2	2	2	2	2	2	1	1	1	1	1	1	2	2	2	2
1	2	4500	2	40	8	10	37.5	55	131	94	2	2	2	2	2	2	2	LGA	1	27	2	2	3	2	2	3	1	2	2	2	2	2	2	2	2	2	2	2	2	1	1	1	1	1	1	2	2	2	2
1	2	3400	1	38	7	10	36.4	62	157	94	2	2	2	2	2	2	2	HYPOGLYCEMIA	1	19	2	2	3	2	2	1	1	2	2	2	2	2	2	2	2	2	2	2	2	1	1	1	1	1	1	2	2	2	1
1	1	3900	1	40	8	10	38.3	60	140	98	2	2	2	1	2	2	2		1	30	2	2	3	1	1	5	1	2	2	2	2	2	2	2	2	2	2	2	2	1	1	1	1	1	1	2	2	2	3
1	1	3000	1	40	8	10	38.7	58	110	98	2	2	2	1	2	2	2		1	23	3	2	3	1	2	4	1	1	2	2	2	2	2	2	2	2	2	2	1	1	1	1	1	1	1	2	2	2	3
2	2	3800	1	39	8	10	37.2	50	132	97	2	2	2	1	1	2	2		1	31	2	1	2	2	2	6	1	2	2	2	2	2	2	2	2	2	2	2	2	1	1	1	1	1	1	2	2	2	2
1	1	1800	1	32	8	10	36.9	88	171	99	1	2	2	2	2	2	2		3	26	3	2	3	1	2	2	1	2	2	2	2	2	2	2	2	2	2	2	2	1	1	1	1	1	1	2	2	2	2
1	1	1400	1	32	6	7	36.9	88	172	90	1	2	2	2	2	2	2		3	20	2	3	3	1	2	2	1	2	2	2	2	2	2	2	2	2	2	2	2	1	1	1	1	1	1	2	2	2	2
1	1	1400	1	33	8	9	36.4	100	132	90	1	2	2	2	2	2	2	PROLONGED APNEA	2	20	2	2	3	1	1	0	1	2	2	2	2	2	2	2	2	2	2	2	2	1	1	1	1	1	1	2	2	2	1
1	2	3600	1	38	8	10	36.3	54	117	96	2	2	2	2	2	2	2	HYPOGLYCEMIA	1	38	1	2	3	1	2	3	1	2	2	2	2	2	2	2	2	2	2	2	2	1	1	1	1	1	1	2	2	2	1
1	1	1000	1	30	6	8	36.3	70	141	85	1	2	2	2	2	2	2		3	18	3	1	3	1	1	0	1	2	2	2	2	2	2	2	2	2	2	2	2	1	1	1	1	1	1	2	2	2	1
1	1	2100	1	36	8	10	36.8	43	164	97	1	2	2	2	2	2	2		1	33	2	1	2	1	2	4	1	2	2	2	2	2	2	2	2	2	2	2	2	1	1	1	1	1	1	2	2	2	2
1	1	2000	1	36	8	10	36.1	42	135	95	1	2	2	2	2	2	2		1	33	2	1	2	1	2	4	1	2	2	2	2	2	2	2	2	2	2	2	2	1	1	1	1	1	1	2	2	2	1
2	2	3200	1	38	6	8	36.8	78	171	90	2	2	1	1	2	2	2		1	19	2	1	3	1	1	6	1	2	2	2	2	2	2	2	2	2	2	2	2	1	1	1	1	1	1	2	2	2	2
2	2	2100	2	38	9	10	37.6	50	141	96	2	2	2	1	2	2	2		3	26	2	2	2	1	2	5	1	2	2	2	2	2	2	2	2	2	2	2	2	1	1	1	1	1	1	2	2	2	3
1	2	2000	1	38	0	0	36.7	77	145	95	2	2	2	1	2	2	2	BBA(BIRTH BEFORE ARRIVAL	1	28	2	1	1	1	2	3	1	2	2	2	2	2	2	2	2	2	2	2	2	1	1	1	1	1	1	2	1	1	2
4	1	3800	1	40	8	10	36.1	40	154	93	2	2	2	1	2	2	2		1	33	3	2	2	1	2	1	1	2	2	2	2	2	2	2	2	2	2	2	2	1	1	1	1	1	1	2	2	2	1
4	2	3500	1	40	7	10	36.5	36	129	98	2	2	2	2	1	2	2		1	35	2	1	1	1	2	5	1	2	2	2	2	2	2	2	2	2	2	2	2	1	1	1	1	1	1	2	2	2	2
2	2	3400	1	40	8	10	36.5	35	124	97	2	2	2	2	1	2	2		1	20	4	1	2	1	1	7	1	2	2	2	2	2	2	2	2	2	2	2	2	1	1	1	1	1	1	2	2	2	2
2	2	3000	1	40	9	10	36.5	33	105	96	2	2	2	1	1	2	2		1	21	4	1	2	1	1	6	1	2	2	2	2	2	2	2	2	2	2	2	2	1	1	1	1	1	1	2	2	2	2
3	1	3000	1	39	9	10	36.8	54	127	98	2	2	2	2	1	2	2	HYPOGLYCEMIA	1	26	3	1	3	1	2	1	1	2	2	2	2	2	2	2	2	2	2	2	2	1	1	1	1	1	1	2	2	2	2
5	1	2600	1	40	8	10	36.6	54	142	98	2	2	2	1	2	2	2		1	38	2	2	2	1	2	4	1	2	2	2	2	2	2	2	2	2	2	2	2	1	1	1	1	1	1	2	2	2	2
2	1	2500	1	38	6	9	36.4	50	136	96	2	2	1	2	2	2	2		3	21	3	1	1	1	1	4	1	2	2	2	2	2	2	2	2	2	2	2	2	1	1	1	1	1	1	2	2	2	1
1	1	3000	2	34	8	10	37.1	43	131	95	1	2	2	2	2	2	2		1	29	3	1	1	1	2	4	1	2	1	2	2	2	1	2	2	2	2	2	2	1	1	1	1	1	1	2	2	2	2
1	1	1000	1	29	6	8	36.7	48	173	70	1	2	2	2	2	2	2	VLBW	2	26	4	2	2	1	1	4	2	2	2	2	2	2	2	2	2	2	2	2	2	1	1	1	1	1	1	2	2	2	2
3	1	2700	2	36	8	10	37.1	80	159	93	1	2	2	2	2	2	2	RDS	1	27	4	2	1	1	2	2	2	2	2	2	2	2	2	2	2	2	2	2	2	1	1	1	1	1	1	2	2	2	2
1	1	3000	2	40	8	10	37	48	158	95	2	2	2	1	2	2	2		1	39	3	2	3	1	2	4	1	2	2	2	2	2	2	2	2	2	2	2	2	1	1	1	1	1	1	2	2	2	2
1	1	3900	2	38	8	10	36.7	38	123	98	2	2	2	2	1	2	2		1	33	1	1	1	1	2	5	2	2	2	2	2	2	2	2	2	2	2	2	2	1	1	1	1	1	1	2	2	2	2
2	1	2300	2	34	7	9	36.7	48	116	95	1	2	2	2	2	2	2		1	20	3	1	1	2	2	4	2	2	2	2	2	2	2	2	2	2	2	2	2	1	1	1	1	1	1	2	2	2	2
1	2	3800	1	38	7	8	41.1	168	184	96	2	2	2	1	2	2	2		1	30	2	1	2	1	2	5	1	2	2	2	2	2	2	2	2	2	2	2	2	1	1	1	1	1	1	2	2	2	3
1	2	3200	1	38	6	9	36.7	72	145	97	2	2	1	2	2	2	2		1	32	1	1	1	1	2	4	1	2	2	2	2	2	2	2	2	2	2	2	2	1	1	1	1	1	1	2	2	2	2
1	2	2800	2	38	6	8	36.8	72	127	96	2	2	1	2	2	2	2		1	37	2	1	1	1	2	1	1	2	2	2	2	2	2	2	2	2	2	2	2	1	1	1	1	1	1	2	2	2	2
1	1	2800	1	37	7	10	36.5	40	139	94	2	2	2	2	2	2	2	HYPOGLYCEMIA	1	33	2	1	2	1	2	5	1	2	2	2	2	2	2	2	2	2	2	2	2	1	1	1	1	1	1	2	2	2	2
2	1	2100	2	36	8	10	36.9	48	135	96	1	2	2	2	2	2	2		1	38	2	1	2	3	1	5	1	2	2	2	2	2	2	2	2	2	2	2	2	1	1	1	1	1	1	2	2	2	2
1	2	3900	1	40	9	10	39.5	75	134	99	2	2	2	1	1	2	2		1	28	2	1	1	1	1	5	1	2	2	2	2	2	2	2	2	2	2	2	2	1	1	1	1	1	1	2	2	2	3
1	2	1900	1	35	7	10	36.6	78	145	88	1	2	2	1	2	2	2		2	19	2	1	1	3	2	5	2	2	2	2	2	2	2	2	2	2	2	2	2	1	1	1	1	1	1	2	2	2	2
1	2	3000	1	40	5	7	37.3	22	157	74	2	2	1	1	2	2	2		2	32	2	2	2	1	2	3	1	2	2	2	2	2	2	2	2	2	2	2	2	1	1	1	1	1	1	2	1	2	2
1	1	2900	1	38	7	10	36.5	39	139	94	2	2	2	2	2	2	2	HYPOGLYCEMIA	1	26	2	1	1	1	1	4	1	2	2	2	2	2	2	2	2	2	2	2	2	1	1	1	1	1	1	2	2	2	2
1	1	3000	1	40	6	10	37.6	58	140	94	2	1	2	2	2	2	2		1	20	2	1	1	1	1	5	1	2	2	2	2	2	2	2	2	2	2	2	2	1	1	1	1	1	1	2	2	2	3
2	1	2500	1	38	8	10	35.6	42	129	70	2	2	2	1	2	2	2		2	31	2	2	2	1	2	6	1	2	2	2	2	2	2	2	2	2	2	2	2	1	1	1	1	1	1	2	2	2	1
1	1	2700	1	38	8	10	36.1	80	131	96	2	2	2	1	2	2	2		1	23	2	2	2	2	2	0	1	2	2	2	2	2	2	2	2	2	2	2	2	1	1	1	1	1	1	2	2	2	1
2	2	2600	1	39	7	10	35.5	58	140	92	2	2	2	2	2	2	2		1	28	2	2	3	1	2	3	1	1	2	2	2	2	2	2	2	2	2	2	1	1	1	1	1	1	1	2	2	2	1
1	2	2500	1	38	4	6	36.9	64	123	96	2	2	1	2	2	2	2		1	21	2	2	2	1	1	8	1	2	2	2	2	2	2	2	2	2	2	2	2	1	1	1	1	1	1	2	1	1	2
1	2	3800	2	38	9	10	37.2	82	122	98	2	2	2	1	2	2	2		1	36	1	1	1	1	2	5	1	1	2	2	2	2	2	2	2	2	2	2	2	1	1	1	1	1	1	2	2	2	2
1	1	3100	2	37	7	10	37.5	58	123	96	2	2	2	2	2	1	2		1	21	1	1	1	1	2	4	1	2	2	2	2	2	2	2	2	2	2	2	2	1	1	1	1	1	1	2	2	2	2
1	1	3200	2	38	7	10	36.9	88	147	92	2	2	2	2	2	2	2		1	20	2	2	2	1	2	4	1	2	2	2	2	2	2	2	2	2	2	2	2	1	1	1	1	1	1	2	2	2	2
1	2	2500	1	37	6	9	36.9	76	122	97	2	2	1	2	2	2	2		1	22	2	2	2	1	1	6	1	2	2	2	2	2	2	2	2	2	2	2	2	1	1	1	1	1	1	2	2	2	2
1	2	2500	2	37	6	9	36.9	72	140	94	2	2	1	2	2	2	2		1	34	2	2	2	1	1	5	2	2	2	2	2	2	2	1	1	1	2	2	2	1	1	1	1	1	1	2	2	2	2
1	1	2600	1	40	7	8	34.3	53	135	87	2	2	1	2	2	2	2		1	25	3	2	2	1	1	4	2	2	2	2	2	2	2	2	2	2	2	2	2	1	1	1	1	1	1	2	2	2	1
1	2	3400	1	38	6	9	36.7	52	126	96	2	2	1	2	2	2	2		1	18	1	1	1	1	1	5	1	1	2	2	2	2	2	2	2	2	2	2	2	1	1	1	1	1	1	2	2	2	2
1	2	2000	1	36	8	10	36	56	134	98	1	2	2	1	1	2	2		1	22	4	2	2	1	1	1	1	1	2	2	2	2	2	2	2	2	2	2	1	1	1	1	1	1	1	2	2	2	1
1	2	2200	2	35	8	10	36.8	64	127	69	1	2	2	2	2	2	2	CONGENITAL HEART DESEASE	3	29	3	2	3	1	2	3	1	2	2	2	2	2	2	2	2	2	2	2	2	1	1	1	1	1	1	2	2	2	2
1	1	2900	1	37	0	0	37.9	69	128	95	2	2	1	1	2	1	2		1	20	1	2	3	1	1	6	1	2	2	2	2	2	2	2	2	2	2	2	2	1	1	1	1	1	1	2	1	1	3
1	1	4300	1	40	8	10	36.2	48	127	97	2	2	2	2	2	2	2	LGA	1	32	2	2	2	1	2	5	2	2	2	2	2	2	2	2	2	2	2	2	2	1	1	1	1	1	1	2	2	2	1
1	1	5100	2	40	8	10	36.8	54	121	96	2	2	2	2	2	2	2	LGA	1	31	2	2	2	1	2	1	2	2	2	2	2	2	2	2	2	2	2	2	2	1	1	1	1	1	1	2	2	2	2
1	1	2100	1	37	4	6	36.5	74	142	88	2	2	1	1	2	2	2		1	27	2	1	2	2	2	5	1	2	2	2	2	2	2	2	2	2	2	2	2	1	1	1	1	1	1	2	1	1	2
1	2	4500	2	39	7	10	36.5	72	135	93	2	2	2	1	2	2	2	LGA	1	40	2	2	2	1	2	5	1	2	2	2	2	2	2	2	2	2	2	2	2	1	1	1	1	1	1	2	2	2	2
1	2	1800	1	32	8	10	36.7	78	156	89	1	2	2	2	2	2	2		1	26	2	2	1	1	2	4	2	2	2	2	2	2	2	2	2	2	2	2	2	1	1	1	1	1	1	2	2	2	2
1	2	3600	2	38	9	10	36.8	72	145	98	2	2	1	2	2	2	2		1	28	2	1	1	1	2	7	2	2	2	2	2	2	2	2	2	2	2	2	2	1	1	1	1	1	1	2	2	2	2
1	2	1000	1	32	8	10	36.9	89	156	88	1	2	2	2	2	2	2		1	26	2	2	1	1	2	4	2	2	2	2	2	2	2	2	2	2	2	2	2	1	1	1	1	1	1	2	2	2	2
1	1	2700	2	39	6	8	36.8	53	127	97	2	2	2	1	2	1	2		1	25	3	1	1	2	1	6	1	2	2	2	2	2	2	2	2	2	2	2	2	1	1	1	1	1	1	2	2	2	2
2	1	2500	2	33	8	10	36.8	38	127	94	1	2	2	2	2	2	2		1	18	3	1	1	2	1	3	1	2	2	2	2	2	2	2	2	2	2	2	2	1	1	1	1	1	1	2	2	2	2
1	2	1500	1	36	8	10	36.9	43	128	91	1	2	2	2	2	2	2	LBW	1	20	2	1	1	2	1	1	2	2	2	2	2	2	2	2	2	2	2	2	2	1	1	1	1	1	1	2	2	2	2
1	1	1300	1	36	7	9	36.7	48	136	92	1	2	2	2	2	2	2	VLBW	1	20	3	1	1	2	1	2	2	2	2	2	2	2	2	2	2	2	2	2	2	1	1	1	1	1	1	2	2	2	2
1	1	3300	2	40	6	9	36.8	84	133	60	2	1	1	2	2	1	2		2	27	3	2	1	2	1	6	1	2	2	2	2	2	1	2	2	2	2	2	2	1	1	1	1	1	1	2	2	2	2
1	2	3100	2	38	8	10	37	74	136	67	2	2	2	2	2	2	2	RDS	2	29	3	2	1	1	2	5	2	2	2	2	2	2	2	2	2	2	2	2	2	1	1	1	1	1	1	2	2	2	2
4	2	3500	1	40	4	6	37.2	108	146	84	2	2	1	2	2	1	2		2	24	3	1	1	2	1	4	1	2	2	2	2	2	2	2	2	2	2	2	2	1	1	1	1	1	1	2	1	1	2
1	2	3000	1	40	4	7	36.8	58	118	92	2	2	1	2	2	1	2		1	24	3	1	1	2	1	5	1	2	2	2	2	2	2	2	2	2	2	2	2	1	1	1	1	1	1	2	1	2	2
1	2	3400	2	38	8	10	37	84	141	74	2	2	1	2	2	1	2		1	36	3	2	3	1	2	0	1	2	2	2	2	2	1	2	2	2	2	2	2	1	1	1	1	1	1	2	2	2	2
1	2	3500	2	40	4	6	37.1	49	140	90	2	2	1	2	2	2	2		1	33	3	2	1	1	2	5	1	2	2	2	2	2	1	2	2	2	2	2	2	1	1	1	1	1	1	2	1	1	2
1	2	3500	2	37	8	10	36.5	79	104	87	2	2	2	2	2	2	2	RDS	1	30	3	2	2	1	2	4	1	2	2	2	2	2	2	2	2	2	2	2	2	1	1	1	1	1	1	2	2	2	2
5	2	2400	1	39	8	10	39	38	119	93	2	2	2	1	2	2	2		1	24	3	2	3	1	1	0	1	2	2	2	2	2	2	2	2	2	2	2	2	1	1	1	1	1	1	2	2	2	3
1	1	3100	1	37	7	10	38	52	118	94	2	2	2	1	2	1	2		1	23	3	1	1	2	2	0	1	2	2	2	2	2	2	2	2	2	2	2	2	1	1	1	1	1	1	2	2	2	3
4	2	2700	2	39	8	10	36.7	58	135	93	2	2	2	2	2	1	2		1	28	3	2	1	1	2	6	1	2	2	2	2	2	2	2	2	2	2	2	2	1	1	1	1	1	1	2	2	2	2
1	1	2400	2	34	4	6	36.4	40	142	79	1	2	1	2	2	2	2		2	29	3	2	1	1	1	0	1	2	2	2	2	2	2	2	2	2	2	2	2	1	1	1	1	1	1	2	1	1	1
1	2	3100	1	38	2	5	37	85	122	69	2	2	1	2	2	2	2		2	39	3	2	1	1	2	0	1	2	2	2	2	2	2	2	2	2	2	2	2	1	1	1	1	1	1	2	1	1	2
1	1	1800	1	29	7	9	36.7	88	128	76	1	2	2	2	2	2	2	RDS	2	27	3	2	1	1	2	2	1	2	2	2	2	2	2	2	2	2	2	2	2	1	1	1	1	1	1	2	2	2	2
1	1	3400	2	40	4	6	36.6	64	145	56	2	1	1	2	2	2	2	RDS	2	25	3	2	2	2	1	3	1	2	2	2	2	2	2	2	2	2	2	2	2	1	1	1	1	1	1	2	1	1	2
1	2	3300	1	39	7	10	37	48	128	88	2	2	2	1	1	2	2		2	24	3	2	1	1	1	3	1	2	2	2	2	2	2	2	2	2	2	2	2	1	1	1	1	1	1	2	2	2	2
1	2	3000	1	40	2	2	36	88	79	39	2	2	1	2	2	2	2		2	37	3	2	1	1	2	4	1	2	2	2	2	2	2	2	2	2	2	2	2	1	1	1	1	1	1	2	1	1	1
1	1	1300	1	29	7	9	36.8	39	135	70	1	1	2	2	2	2	2	VLBW	2	27	3	1	1	2	2	1	1	2	2	2	2	2	2	2	2	2	2	2	2	1	1	1	1	1	1	2	2	2	2
1	1	3000	1	40	4	5	36	78	142	85	2	2	1	2	2	2	2		2	20	3	1	1	2	1	3	1	2	2	2	2	2	2	2	2	2	2	2	2	1	1	1	1	1	1	2	1	1	1
3	2	1000	1	28	8	10	36.4	48	138	56	1	1	2	2	2	2	2	VLBW	2	30	1	2	1	1	2	4	1	2	2	2	2	2	2	2	2	2	2	2	2	1	1	1	1	1	1	2	2	2	1
1	2	3100	1	39	3	6	36.7	60	133	86	2	1	1	1	1	1	2		2	23	3	2	1	2	1	4	1	2	2	2	2	2	2	2	2	2	2	2	2	1	1	1	1	1	1	2	1	1	2
1	1	2600	2	36	8	10	36.9	66	132	89	1	1	2	2	2	2	2	RDS	2	30	3	3	3	1	2	4	1	2	2	2	2	2	2	2	2	2	2	2	2	1	1	1	1	1	1	2	2	2	2
1	2	3200	1	38	5	6	36	83	140	78	2	1	1	2	2	2	2		2	24	3	2	1	1	1	0	1	2	2	2	2	2	2	2	2	2	2	2	2	1	1	1	1	1	1	2	1	1	1
1	2	2900	2	38	8	10	36.9	68	136	83	2	2	2	1	2	2	2	TTN	2	34	3	2	1	1	2	0	1	2	2	2	2	2	2	2	2	2	2	2	2	1	1	1	1	1	1	2	2	2	2
1	2	2900	1	38	6	8	36.8	45	118	96	2	2	2	1	2	2	2		1	22	3	2	1	2	2	4	1	2	2	2	2	2	2	2	2	2	2	2	2	1	1	1	1	1	1	2	2	2	2
3	1	2900	2	38	8	10	36.7	49	124	97	2	2	2	1	2	2	2		1	36	3	2	1	1	2	0	1	2	2	2	2	2	2	2	2	2	2	2	2	1	1	1	1	1	1	2	2	2	2
1	1	3100	1	37	6	8	36.3	38	116	97	2	2	2	1	2	2	2		1	36	3	2	1	1	2	4	1	2	2	2	2	2	2	2	2	2	2	2	2	1	1	1	1	1	1	2	2	2	1
3	1	2000	1	33	8	10	36.7	69	144	95	1	2	2	1	2	2	2		1	33	3	2	1	1	2	4	1	2	2	2	2	2	2	2	2	2	2	2	2	1	1	1	1	1	1	2	2	2	2
1	1	3000	2	39	8	10	36.8	44	108	92	2	2	2	1	2	2	2		1	39	3	2	2	1	2	0	1	2	2	2	2	2	2	2	2	2	2	2	2	1	1	1	1	1	1	2	2	2	2
5	2	2800	1	36	8	10	36.5	68	115	95	1	2	2	1	2	2	2		1	26	3	2	1	1	2	4	1	2	2	2	2	2	2	2	2	2	2	2	2	1	1	1	1	1	1	2	2	2	2
3	1	3500	2	37	7	10	38	41	128	96	2	2	2	1	2	2	2		1	32	3	2	1	1	1	4	1	2	2	2	2	2	2	2	2	2	2	2	2	1	1	1	1	1	1	2	2	2	3
1	2	2000	1	35	8	10	36.7	77	130	87	1	2	2	2	2	2	2		2	24	1	1	2	1	1	0	1	1	2	2	2	2	2	2	2	2	2	2	2	1	1	1	1	1	1	2	2	2	2
1	1	2500	1	36	7	10	38	66	139	91	1	2	2	1	2	2	2	PNEUMONIA	2	26	3	2	1	1	1	0	1	2	2	2	2	2	2	2	2	2	2	2	2	1	1	1	1	1	1	2	2	2	3
1	2	4600	2	38	7	10	36.5	48	145	94	2	2	2	2	2	2	2	CONGENITAL HEART DESEASE	3	38	2	1	1	1	1	3	1	2	2	2	2	2	2	2	2	2	2	2	2	1	1	1	1	1	1	2	2	2	2
1	1	4100	1	40	6	8	36.7	84	146	94	2	2	1	2	2	2	2		1	32	2	1	2	1	1	5	1	2	2	2	2	2	2	2	2	2	2	2	2	1	1	1	1	1	1	2	2	2	2
1	1	3100	2	39	8	10	36.6	48	148	95	2	2	2	2	2	2	2	HYPOGLYCEMIA	1	34	2	2	2	1	2	5	1	2	2	2	2	2	2	2	2	2	2	2	2	1	1	1	1	1	1	2	2	2	2
1	1	2100	1	36	7	10	37.3	78	145	96	1	2	2	2	2	2	2	LBW	1	22	2	2	2	1	1	4	1	2	2	2	2	2	2	2	2	2	2	2	2	1	1	1	1	1	1	2	2	2	2
1	2	2600	1	39	8	10	36.7	50	155	90	2	2	2	2	2	2	2	SGA	1	24	3	2	1	1	1	6	1	2	2	2	2	2	2	2	2	2	2	2	2	1	1	1	1	1	1	2	2	2	2
1	1	1500	1	34	7	10	37	72	139	80	1	2	2	2	2	2	2	RDS	1	26	2	2	2	1	1	5	1	2	2	2	2	2	2	2	2	2	2	2	2	1	1	1	1	1	1	2	2	2	2
1	1	1500	1	34	8	10	36.8	62	140	88	1	2	2	2	2	2	2	RDS	1	20	2	1	2	1	1	5	1	2	2	2	2	2	2	2	2	2	2	2	2	1	1	1	1	1	1	2	2	2	2
1	1	1500	1	34	8	10	37	67	133	96	1	2	2	2	2	2	2		1	38	2	1	2	1	2	2	2	2	2	2	2	2	2	2	2	2	2	2	2	1	1	1	1	1	1	2	2	2	2
1	2	1000	1	30	0	0	38	78	169	67	1	2	1	1	2	2	2	RDS	2	36	2	2	1	1	1	0	1	2	2	2	2	2	2	2	2	2	2	2	1	1	1	1	1	1	1	2	1	1	3
1	2	2500	1	38	4	6	36.7	66	138	88	2	2	1	2	2	2	2		2	23	3	2	1	2	1	6	1	2	2	2	2	2	2	2	2	2	2	2	2	1	1	1	1	1	1	2	1	1	2
1	1	3800	1	40	5	7	36.8	48	120	87	2	1	2	2	2	2	2		2	28	3	2	1	1	2	5	1	2	2	2	2	2	2	2	2	2	2	2	2	1	1	1	1	1	1	2	1	2	2
1	2	3600	1	39	8	10	38.7	58	122	60	2	2	2	1	1	2	2		2	23	2	1	1	2	1	4	1	2	2	2	2	2	2	2	2	2	2	2	2	1	1	1	1	1	1	2	2	2	3
1	1	3100	2	40	5	7	36.9	49	141	76	2	1	1	2	1	2	2		2	29	4	2	1	1	1	6	1	2	2	2	2	2	2	2	2	2	2	2	2	1	1	1	1	1	1	2	1	2	2
1	2	1100	1	29	3	5	35.8	48	143	88	1	1	1	2	2	2	2		2	22	3	1	1	1	1	4	1	2	2	2	2	2	2	2	2	2	2	2	2	1	1	1	1	1	1	2	1	1	1
2	2	3200	2	39	5	7	37	88	130	87	2	2	1	2	2	2	2		2	30	4	2	1	1	1	5	1	2	2	2	2	2	2	2	2	2	2	2	2	1	1	1	1	1	1	2	1	2	2
1	1	1800	1	34	4	6	38	69	120	90	1	2	1	1	2	2	2		2	25	2	1	2	2	1	5	1	2	2	2	2	2	2	2	2	2	2	2	2	1	1	1	1	1	1	2	1	1	3
1	2	3300	2	38	3	5	36.6	48	130	90	2	2	1	2	2	2	2		2	20	2	2	1	2	1	3	1	2	2	2	2	2	2	2	2	2	2	2	2	1	1	1	1	1	1	2	1	1	2
1	2	3000	1	38	3	5	36	68	130	90	2	2	1	2	2	2	2		1	22	3	1	1	2	1	4	1	2	2	2	2	2	2	2	2	2	2	2	2	1	1	1	1	1	1	2	1	1	1
1	1	2300	1	34	8	10	37.1	49	142	94	1	2	2	2	2	2	2		1	20	2	1	1	2	1	4	1	2	2	2	2	2	2	2	2	2	2	2	2	1	1	1	1	1	1	2	2	2	2
1	2	2800	2	37	8	10	38	50	130	98	2	2	2	1	1	2	2		1	24	2	1	1	2	2	4	1	2	2	2	2	2	2	2	2	2	2	2	2	1	1	1	1	1	1	2	2	2	3
1	2	3000	2	39	8	10	39	62	132	96	2	2	2	1	1	2	2		1	22	3	1	3	2	1	4	1	2	2	2	2	2	2	2	2	2	2	2	2	1	1	1	1	1	1	2	2	2	3
1	1	2700	1	39	8	10	38.8	68	140	94	2	2	2	1	1	2	2		1	30	3	2	1	1	2	6	1	2	2	2	2	2	2	2	2	2	2	2	2	1	1	1	1	1	1	2	2	2	3
1	2	2600	1	37	5	8	36.7	65	140	94	2	2	1	2	2	1	2		1	27	3	2	1	1	2	4	1	2	2	2	2	2	2	2	2	2	2	2	2	1	1	1	1	1	1	2	1	2	2
1	2	3100	1	38	8	10	38	62	120	90	2	2	2	1	2	2	2	TTN	1	29	3	2	2	1	2	4	1	2	2	2	2	2	2	2	2	2	2	2	2	1	1	1	1	1	1	2	2	2	3
1	2	3000	2	37	8	10	37	88	118	60	2	2	2	1	2	1	2	TTN	1	29	3	2	1	1	2	6	1	2	2	2	2	2	2	2	2	2	2	2	2	1	1	1	1	1	1	2	2	2	2
1	1	3100	1	40	7	9	39	62	128	96	2	2	2	1	2	2	2		1	28	3	2	1	1	1	6	1	2	2	2	2	2	2	2	2	2	2	2	2	1	1	1	1	1	1	2	2	2	3
1	1	2900	2	37	7	10	38	61	120	96	2	2	2	1	2	2	2		1	32	2	2	1	1	1	6	1	2	2	2	2	2	2	2	2	2	2	2	2	1	1	1	1	1	1	2	2	2	3
1	2	3500	1	40	7	9	38	66	129	94	2	2	2	1	2	2	2		1	27	3	2	1	1	1	4	1	2	2	2	2	2	2	2	2	2	2	2	2	1	1	1	1	1	1	2	2	2	3
1	2	1900	2	33	8	10	36.8	66	129	94	1	2	2	2	2	2	2	RDS	1	26	3	2	1	1	2	2	1	2	2	2	2	2	2	2	2	2	2	2	2	1	1	1	1	1	1	2	2	2	2
1	1	3200	1	36	8	9	38	60	118	92	1	2	2	1	2	2	2		1	40	3	2	1	1	2	4	1	2	2	2	2	2	2	2	2	2	2	2	2	1	1	1	1	1	1	2	2	2	3
1	1	2200	1	34	7	10	38	63	127	90	1	2	2	1	2	2	2		1	24	3	1	1	1	2	6	1	2	2	2	2	2	2	2	2	2	2	2	2	1	1	1	1	1	1	2	2	2	3
1	2	3200	1	38	8	10	36.7	68	127	90	2	2	2	2	2	1	2		1	25	3	2	1	1	2	6	1	2	2	2	2	2	2	2	2	2	2	2	2	1	1	1	1	1	1	2	2	2	2
1	2	2100	1	34	8	10	39	62	118	94	1	2	2	1	2	2	2	RDS	1	22	3	1	1	1	1	6	1	2	2	2	2	2	2	2	2	2	2	2	2	1	1	1	1	1	1	2	2	2	3
1	1	2200	2	34	6	8	39	68	119	90	1	2	2	1	2	2	2	RDS	1	25	3	2	1	1	2	5	1	2	2	2	2	2	2	2	2	2	2	2	2	1	1	1	1	1	1	2	2	2	3
1	1	2800	2	38	8	10	36.7	65	130	92	2	2	2	1	2	2	2		1	27	2	2	1	1	2	4	1	2	2	2	2	2	2	2	2	2	2	2	2	1	1	1	1	1	1	2	2	2	2
1	1	2900	2	38	8	10	38	64	171	93	2	2	2	1	2	2	2		1	25	3	2	1	1	1	5	1	2	2	2	2	2	2	2	2	2	2	2	2	1	1	1	1	1	1	2	2	2	3
1	2	2700	1	37	8	10	38	62	171	92	2	2	2	1	2	2	2		1	24	3	2	1	1	2	4	1	2	2	2	2	2	2	2	2	2	2	2	2	1	1	1	1	1	1	2	2	2	3
1	2	2700	1	37	8	10	35.7	62	129	90	2	2	2	1	1	2	2		1	21	3	3	1	1	1	5	1	2	2	2	2	2	2	2	2	2	2	2	2	1	1	1	1	1	1	2	2	2	1
1	2	1900	1	34	7	9	35.7	86	156	89	1	2	2	2	2	2	2	RDS	2	19	2	1	1	2	1	4	1	2	2	2	2	2	2	2	2	2	2	2	2	1	1	1	1	1	1	2	2	2	1
1	1	1900	1	29	7	9	36.8	64	156	87	1	1	2	2	2	2	2	RDS	2	21	2	1	1	1	2	4	1	2	2	2	2	2	2	2	2	2	2	2	2	1	1	1	1	1	1	2	2	2	2
1	2	3000	2	37	7	10	36.6	64	142	87	2	2	1	2	2	2	2		2	34	2	2	1	1	2	3	1	2	2	2	2	2	2	2	2	2	2	2	2	1	1	1	1	1	1	2	2	2	2
1	1	1800	1	34	7	10	37.9	63	134	89	1	2	2	1	1	2	2		2	23	3	2	1	1	2	3	1	2	2	2	2	2	2	2	2	2	2	2	2	1	1	1	1	1	1	2	2	2	3
1	2	1200	1	26	4	6	36.7	68	147	88	1	2	1	1	2	2	2		2	20	2	1	1	2	1	6	1	2	2	2	2	2	2	2	2	2	2	2	2	1	1	1	1	1	1	2	1	1	2
1	2	3600	1	37	5	7	36.4	68	139	90	2	2	1	1	2	2	2		2	20	2	1	1	2	1	6	1	2	2	2	2	2	2	2	2	2	2	2	2	1	1	1	1	1	1	2	1	2	1
1	2	1000	1	28	6	7	36.4	30	196	60	1	2	1	2	2	2	2		2	18	3	1	1	1	1	4	1	2	2	2	2	2	2	2	2	2	2	2	2	1	1	1	1	1	1	2	2	2	1
1	1	3000	3	37	6	7	39.4	51	196	75	2	2	1	1	2	1	2		2	18	3	1	2	1	2	1	1	2	2	2	2	2	2	2	2	2	2	2	2	1	1	1	1	1	1	2	2	2	3
1	1	2800	2	39	8	10	39	68	143	90	2	2	2	1	2	1	2	RDS	2	30	2	2	1	1	2	5	1	2	2	2	2	2	2	2	2	2	2	2	2	1	1	1	1	1	1	2	2	2	3
1	2	1100	1	27	7	9	36.1	38	137	90	1	2	2	2	2	2	2		1	29	2	1	1	1	2	4	1	2	2	2	2	2	2	2	2	2	2	2	2	1	1	1	1	1	1	2	2	2	1
1	2	1900	1	35	7	10	36.4	67	148	88	1	2	2	2	2	2	2	RDS	1	26	4	2	3	1	2	2	1	2	2	2	2	2	2	2	2	2	2	2	2	1	1	1	1	1	1	2	2	2	1
1	1	2500	1	35	7	9	35.1	37	141	90	1	2	2	2	2	2	2		1	27	3	2	1	1	1	3	1	2	2	2	2	2	2	2	2	2	2	2	2	1	1	1	1	1	1	2	2	2	1
1	1	3200	2	40	5	6	36.9	69	151	90	2	2	2	1	2	2	2		1	23	3	3	1	2	1	2	1	2	2	2	2	2	2	2	2	2	2	2	2	1	1	1	1	1	1	2	1	1	2
1	2	2000	1	36	0	0	36.8	53	151	86	1	2	2	1	2	2	2		1	18	2	1	1	1	1	2	1	2	2	2	2	2	2	2	2	2	2	2	2	1	1	1	1	1	1	2	1	1	2
3	1	2500	1	37	6	6	36.8	57	149	86	2	2	1	2	2	2	2		1	29	3	2	2	1	2	1	1	2	2	2	2	2	2	2	2	2	2	2	2	1	1	1	1	1	1	2	2	1	2
1	1	1800	2	36	8	10	37.2	58	152	87	1	2	1	2	2	2	2		1	30	4	1	3	3	2	5	2	2	2	2	2	2	2	2	2	2	2	2	2	1	1	1	1	1	1	2	2	2	2
1	2	2300	1	39	4	6	36.8	63	154	87	2	2	1	2	2	2	2		1	32	3	2	3	1	2	4	1	2	2	2	2	2	2	2	2	2	2	2	2	1	1	1	1	1	1	2	1	1	2
3	2	1200	1	33	7	9	36.8	53	154	89	1	2	1	2	2	2	2		1	19	2	1	1	2	1	0	1	2	2	2	2	2	2	2	2	2	2	2	2	1	1	1	1	1	1	2	2	2	2
1	2	2000	1	37	8	10	38	61	153	90	2	2	2	1	2	2	2		1	23	2	1	1	2	1	2	1	1	2	1	2	2	2	2	2	2	2	2	2	1	1	1	1	1	1	2	2	2	3
1	2	1800	2	34	8	10	35.4	61	153	89	1	2	2	1	2	2	2		1	30	3	1	1	1	2	4	1	2	2	2	2	2	2	2	2	2	2	2	2	1	1	1	1	1	1	2	2	2	1
2	2	2000	2	34	8	10	36.6	52	137	86	1	2	2	2	2	2	2		1	24	4	1	2	1	2	3	1	2	2	2	2	2	2	2	2	2	2	2	2	1	1	1	1	1	1	2	2	2	2
2	1	2000	2	35	5	6	36.8	45	161	86	1	2	1	2	2	2	2		1	28	3	1	1	1	2	5	2	2	2	2	2	2	2	2	2	2	2	2	2	1	1	1	1	1	1	2	1	1	2
2	2	3700	1	37	8	10	36.5	53	161	96	2	2	2	1	1	2	2		1	24	2	1	2	1	2	3	1	1	2	2	2	2	2	2	2	2	2	2	2	1	1	1	1	1	1	2	2	2	2
1	1	3000	1	37	8	10	37.8	53	161	94	2	2	2	1	1	2	2		1	26	3	1	3	1	2	5	1	2	2	2	2	2	2	2	2	2	2	2	2	1	1	1	1	1	1	2	2	2	3
2	1	2300	1	36	5	6	36.8	64	136	94	1	2	1	2	2	2	2		1	29	2	1	1	1	1	3	1	2	2	2	2	2	2	2	2	2	2	2	2	1	1	1	1	1	1	2	1	1	2
1	2	1700	1	35	0	0	36.8	66	147	88	1	2	1	2	2	2	2	RDS	1	24	2	1	1	1	2	2	1	2	2	2	2	2	2	2	2	2	2	2	2	1	1	1	1	1	1	2	1	1	2
1	1	1500	1	35	8	9	36.8	64	165	85	1	2	2	2	2	1	2	RDS	2	22	2	1	1	2	1	4	1	2	2	2	2	2	2	2	2	2	2	2	2	1	1	1	1	1	1	2	2	2	2
1	2	2600	2	37	4	6	36.8	68	165	85	2	2	1	2	2	2	2		2	26	3	2	1	1	1	1	1	2	2	2	2	2	2	2	2	2	2	2	2	1	1	1	1	1	1	2	1	1	2
1	2	2200	1	37	8	10	37.8	66	120	88	2	2	2	1	2	2	2	NEC	2	29	4	2	1	1	2	4	1	2	2	2	2	2	2	2	2	2	2	2	2	1	1	1	1	1	1	2	2	2	3
1	2	3000	1	38	5	6	39.7	90	123	79	2	2	1	1	2	1	2	ASPIRATION PNEUMONIA	2	22	3	1	1	2	2	4	1	2	2	2	2	2	2	2	2	2	2	2	2	1	1	1	1	1	1	2	1	1	3
1	2	3100	1	38	8	10	39.7	51	152	83	2	2	1	1	1	2	2	BRAIN HYPOXIA	2	23	3	2	1	1	1	4	1	2	2	2	2	2	2	2	2	2	2	2	2	1	1	1	1	1	1	2	2	2	3
1	1	3200	1	37	4	5	36	63	103	88	2	2	1	2	2	2	2	RDS	2	25	2	1	1	1	2	1	1	2	2	2	2	2	2	2	2	2	2	2	2	1	1	1	1	1	1	2	1	1	1
1	2	1100	1	27	4	5	36	48	108	90	1	2	1	1	2	2	2		2	29	3	2	2	1	1	5	1	2	2	2	2	2	2	2	2	2	2	2	2	1	1	1	1	1	1	2	1	1	1
1	2	3000	2	42	6	6	38.2	48	166	80	2	2	2	2	1	2	2		2	30	2	1	1	1	1	5	1	2	2	2	2	2	2	2	2	2	2	2	2	1	1	1	1	1	1	2	2	1	3
1	1	2000	1	34	7	10	34.9	66	145	83	1	2	2	2	2	2	2	RDS	2	17	2	2	1	1	1	2	1	2	2	2	2	2	2	2	2	2	2	2	2	1	1	1	1	1	1	2	2	2	1
1	2	2400	2	37	8	10	36.8	66	153	88	2	1	2	2	2	1	2	RDS	2	27	4	2	1	1	1	6	1	2	2	2	2	2	2	2	2	2	2	2	2	1	1	1	1	1	1	2	2	2	2
1	2	3600	2	39	8	10	36.7	18	58	68	2	2	1	2	2	2	2		2	29	3	2	1	1	2	5	1	2	2	2	2	2	2	2	2	2	2	2	2	1	1	1	1	1	1	2	2	2	2
1	1	3200	1	39	3	4	36.7	44	121	88	2	2	1	1	2	2	2		2	22	3	1	1	1	2	3	1	2	2	2	2	2	2	2	2	2	2	2	2	1	1	1	1	1	1	2	1	1	2
1	1	2800	1	37	7	9	38.6	72	102	88	2	2	2	1	2	2	2	RDS	2	23	3	1	1	1	1	4	1	2	2	2	2	2	2	2	2	2	2	2	2	1	1	1	1	1	1	2	2	2	3
1	1	1100	1	28	8	10	34.9	68	75	75	1	2	2	2	2	2	2		2	29	1	1	1	1	2	2	1	2	2	2	2	2	2	2	2	2	2	2	2	1	1	1	1	1	1	2	2	2	1
1	2	1800	1	33	8	10	36.7	68	104	87	1	2	2	2	2	2	2	RDS	2	30	4	3	1	1	2	3	1	1	2	2	2	2	2	2	2	2	2	2	2	1	1	1	1	1	1	2	2	2	2
1	2	3600	2	39	5	6	36.7	50	103	86	2	2	1	2	2	2	2		2	30	3	2	2	1	2	5	1	2	2	2	2	2	2	2	2	2	2	2	2	1	1	1	1	1	1	2	1	1	2
1	2	4100	2	42	6	9	36.7	48	123	86	2	2	1	1	2	2	2	BIG BABY	2	28	3	2	1	1	2	6	1	2	2	2	2	2	2	2	2	2	2	2	2	1	1	1	1	1	1	2	2	2	2
1	2	2600	2	38	8	10	36.8	72	130	89	2	2	2	2	2	2	2	RDS	1	27	4	2	1	1	1	4	1	1	1	2	2	2	2	2	2	2	2	2	2	1	1	1	1	1	1	2	2	2	2
1	2	3700	1	40	7	10	36.8	86	162	89	2	2	1	2	2	2	2		1	35	3	1	1	1	2	4	1	2	2	2	2	2	2	2	2	2	2	2	2	1	1	1	1	1	1	2	2	2	2
3	2	2700	2	37	8	10	36.8	66	130	93	2	2	2	1	1	2	2		1	23	3	1	1	1	1	4	1	2	2	2	2	2	2	2	2	2	2	2	2	1	1	1	1	1	1	2	2	2	2
1	2	2900	2	39	7	9	38.8	68	152	90	2	2	2	1	1	2	2		1	24	4	2	1	1	1	4	1	2	2	2	2	2	2	2	2	2	2	2	2	1	1	1	1	1	1	2	2	2	3
1	2	1900	1	34	8	10	36.8	56	130	94	1	2	2	2	2	2	2		1	19	3	1	1	2	1	2	1	2	2	2	2	2	2	2	2	2	2	2	2	1	1	1	1	1	1	2	2	2	2
1	2	3100	1	39	8	10	38.7	72	140	90	2	2	2	1	1	2	2		1	27	4	2	2	1	2	5	1	2	2	2	2	2	2	2	2	2	2	2	2	1	1	1	1	1	1	2	2	2	3
1	1	2300	1	35	8	9	38.9	68	129	97	1	2	2	1	2	2	2		1	21	3	1	1	2	1	0	1	2	2	2	2	2	2	2	2	2	2	2	2	1	1	1	1	1	1	2	2	2	3
1	2	2500	1	37	8	10	38.7	72	140	97	2	2	2	1	1	2	2		1	30	3	2	1	1	2	4	1	2	2	2	2	2	2	2	2	2	2	2	2	1	1	1	1	1	1	2	2	2	3
1	2	3400	1	39	8	10	36.7	49	109	89	2	2	2	1	1	2	2		1	23	2	1	1	2	1	2	1	2	2	2	2	2	2	2	2	2	2	2	2	1	1	1	1	1	1	2	2	2	2
1	1	3900	2	38	4	5	36.7	48	123	89	2	2	1	2	2	2	2		1	29	4	1	1	2	1	5	1	2	2	2	2	2	2	2	2	2	2	2	2	1	1	1	1	1	1	2	1	1	2
1	2	1400	1	34	8	10	36.7	48	123	95	1	2	2	2	2	2	2	VLBW	1	22	1	1	1	2	1	2	1	2	2	2	2	2	2	2	2	2	2	2	2	1	1	1	1	1	1	2	2	2	2
1	2	3300	1	38	8	10	36.6	66	146	87	2	2	2	2	2	2	2	CONGENITAL ANOMALY	2	31	1	1	1	1	1	2	1	2	2	2	2	2	2	2	2	2	2	2	2	1	1	1	1	1	1	2	2	2	2
1	1	1400	1	32	8	10	35.9	48	146	90	1	2	2	2	2	2	2		2	19	3	1	1	1	1	4	1	2	2	2	2	2	2	2	2	2	2	2	2	1	1	1	1	1	1	2	2	2	1
1	2	3400	1	38	7	8	36.6	67	158	86	2	2	1	2	2	2	2		2	25	4	3	1	1	1	5	1	2	2	2	2	2	2	2	2	2	2	2	2	1	1	1	1	1	1	2	2	2	2
1	2	3200	1	41	3	5	36.8	43	158	86	2	2	1	2	2	2	2		2	25	3	1	1	2	2	0	1	2	2	2	2	2	2	2	2	2	2	2	2	1	1	1	1	1	1	2	1	1	2
2	2	1170	1	32	8	10	36.5	68	152	67	1	2	2	2	2	2	2		2	32	3	3	1	1	2	5	1	2	2	2	2	2	2	2	2	2	2	2	2	1	1	1	1	1	1	2	2	2	2
1	2	3100	1	39	9	10	38.1	39	132	60	2	2	2	1	2	2	2		2	24	3	2	1	1	1	5	1	2	2	2	2	2	2	2	2	2	2	2	2	1	1	1	1	1	1	2	2	2	3
1	2	1300	1	30	6	8	36.1	70	147	67	1	2	2	2	2	2	2	LBW	2	20	2	1	1	2	1	3	1	2	2	2	2	2	2	2	2	2	2	2	2	1	1	1	1	1	1	2	2	2	1
1	1	2700	1	34	8	9	36.7	57	128	67	1	2	2	2	2	1	2		2	28	3	2	2	1	2	6	1	2	2	2	2	2	2	2	2	2	2	2	2	1	1	1	1	1	1	2	2	2	2
1	2	1800	1	33	7	10	38	64	137	93	1	2	2	1	2	2	2		2	23	3	3	1	1	2	3	1	2	2	2	2	2	2	2	2	2	2	2	2	1	1	1	1	1	1	2	2	2	3
1	2	3800	2	39	9	10	38.1	53	161	92	2	2	2	1	2	2	2		1	23	3	1	1	1	1	7	1	2	2	2	2	2	2	2	2	2	2	2	2	1	1	1	1	1	1	2	2	2	3
1	1	2400	1	40	7	10	36.8	35	125	96	2	2	2	1	2	2	2		1	31	3	2	1	1	2	4	1	2	2	2	2	2	2	2	2	2	2	2	2	1	1	1	1	1	1	2	2	2	2
1	2	2000	1	36	8	10	37.1	54	171	98	1	2	2	2	2	2	2		1	29	3	3	1	1	2	5	1	2	2	2	2	2	2	2	2	2	2	2	2	1	1	1	1	1	1	2	2	2	2
1	2	3500	1	39	6	10	36.6	47	154	98	2	2	1	2	2	2	2		1	33	3	1	1	1	2	4	1	2	2	2	2	2	2	2	2	2	2	2	2	1	1	1	1	1	1	2	2	2	2
1	1	2600	1	37	4	6	36.8	35	132	96	2	2	1	2	2	2	2		1	28	3	2	1	1	1	2	1	2	2	2	2	2	2	2	2	2	2	2	2	1	1	1	1	1	1	2	1	1	2
1	1	2000	1	35	7	10	36.5	38	142	97	1	2	2	2	2	2	2		1	22	3	2	1	1	1	6	2	2	2	2	2	2	2	2	2	2	2	2	2	1	1	1	1	1	1	2	2	2	2
1	2	4400	2	40	8	10	37.2	57	159	96	2	2	2	2	2	2	2	BIG BABY	1	31	4	3	2	1	1	4	1	2	1	2	2	2	2	2	2	2	2	2	2	1	1	1	1	1	1	2	2	2	2
2	1	3200	1	37	9	10	38.1	51	149	92	2	2	2	1	1	2	2		1	23	4	1	1	1	2	6	1	2	1	2	2	2	2	2	2	2	2	2	2	1	1	1	1	1	1	2	2	2	3
1	2	2700	1	37	8	10	38.1	68	132	96	2	2	2	1	2	2	2		1	36	2	2	1	1	2	4	1	2	2	2	2	2	2	2	2	2	2	2	2	1	1	1	1	1	1	2	2	2	3
1	1	2700	1	38	9	10	38.1	63	132	92	2	2	2	1	1	2	2		1	24	3	1	1	1	1	5	1	2	2	2	2	2	2	2	2	2	2	2	2	1	1	1	1	1	1	2	2	2	3
3	1	3350	1	41	4	5	36.7	43	129	93	2	2	1	2	2	2	2		1	30	3	2	2	1	1	3	1	2	2	2	2	2	2	2	2	2	2	2	2	1	1	1	1	1	1	2	1	1	2
1	1	3300	1	41	4	7	36.7	41	13	98	2	1	2	2	2	2	2		1	26	3	1	1	1	2	5	1	2	2	2	2	2	2	2	2	2	2	2	2	1	1	1	1	1	1	2	1	2	2
1	2	3100	1	37	8	10	38.8	63	148	95	2	2	2	1	2	2	2		1	24	2	2	1	1	2	8	1	2	2	2	2	2	2	2	2	2	2	2	2	1	1	1	1	1	1	2	2	2	3
3	1	2900	2	37	8	10	38	62	148	96	2	2	2	1	1	2	2		1	18	2	1	1	1	1	3	1	2	2	2	2	2	2	2	2	2	2	2	2	1	1	1	1	1	1	2	2	2	3
1	2	3500	2	40	8	10	38	63	138	96	2	2	2	1	1	2	2		1	28	3	2	1	1	2	6	1	2	2	2	2	2	2	2	2	2	2	2	2	1	1	1	1	1	1	2	2	2	3
1	2	2600	1	38	5	6	36.6	49	142	96	2	2	1	2	2	2	2		1	37	3	2	1	1	2	3	1	2	2	2	2	2	2	2	2	2	2	2	2	1	1	1	1	1	1	2	1	1	2
1	2	3500	2	39	4	5	36	49	143	90	2	2	1	2	2	2	2		1	23	2	1	1	1	2	6	1	2	2	2	2	2	2	2	2	2	2	2	2	1	1	1	1	1	1	2	1	1	1
2	1	2900	1	40	4	6	36.1	49	140	95	2	2	1	2	2	2	2		1	23	2	2	1	1	1	2	1	2	2	2	2	2	2	2	2	2	2	2	2	1	1	1	1	1	1	2	1	1	1
2	1	3700	2	39	7	9	37.1	48	140	96	2	2	1	2	2	2	2		1	29	3	2	1	3	2	5	1	2	2	2	2	2	2	2	2	2	2	2	2	1	1	1	1	1	1	2	2	2	2
3	1	2400	2	37	9	10	38	64	137	90	1	2	2	1	2	2	2		1	29	3	1	1	1	2	0	2	2	2	2	2	2	2	2	2	2	2	2	2	1	1	1	1	1	1	2	2	2	3
2	2	2200	2	37	8	10	36.6	62	135	90	1	2	2	1	2	2	2		1	29	2	1	1	1	1	6	1	2	2	2	2	2	2	2	2	2	2	2	2	1	1	1	1	1	1	2	2	2	2
2	2	3200	1	40	8	10	38	42	156	90	2	2	2	1	2	2	2		1	29	3	2	2	1	1	3	1	2	2	2	2	2	2	2	2	2	2	2	2	1	1	1	1	1	1	2	2	2	3
1	2	1600	2	37	8	10	37	48	135	90	1	2	2	2	2	2	2		1	20	3	1	1	2	1	3	1	2	2	2	2	2	2	2	2	2	2	2	2	1	1	1	1	1	1	2	2	2	2
1	2	1900	1	33	8	10	35.8	46	138	95	1	2	2	2	2	2	2		1	30	2	1	1	2	1	3	1	2	2	2	2	2	2	2	2	2	2	2	2	1	1	1	1	1	1	2	2	2	1
3	1	3000	2	40	8	10	38	56	136	90	2	2	2	1	2	2	2		1	20	3	2	1	2	1	1	1	2	2	2	2	2	2	2	2	2	2	2	2	1	1	1	1	1	1	2	2	2	3
1	2	1900	1	37	8	10	36.9	65	135	90	1	2	2	2	2	1	2		1	28	3	2	1	1	1	2	1	2	2	2	2	2	2	2	2	2	2	2	2	1	1	1	1	1	1	2	2	2	2
1	2	3100	1	40	4	6	36.9	56	135	90	2	2	1	2	2	2	2		1	25	2	1	1	2	1	4	1	2	2	2	2	2	2	2	2	2	2	2	2	1	1	1	1	1	1	2	1	1	2
1	2	3300	1	40	4	6	37.7	61	155	90	2	2	1	2	2	2	2		1	31	3	2	1	1	1	2	1	2	2	2	2	2	2	2	2	2	2	2	2	1	1	1	1	1	1	2	1	1	3
1	1	1700	1	33	7	9	38	50	138	94	1	2	2	1	2	2	2		1	31	2	2	1	1	2	3	1	2	2	2	2	2	2	2	2	2	2	2	2	1	1	1	1	1	1	2	2	2	3
1	2	2000	1	36	8	10	36.5	50	138	93	1	2	2	2	2	2	2		1	20	3	2	2	1	1	3	1	1	2	2	2	2	2	2	2	2	2	2	2	1	1	1	1	1	1	2	2	2	2
1	2	2200	1	36	6	7	36.5	52	137	92	1	2	2	2	2	2	2		1	21	3	1	1	2	1	2	1	2	2	2	2	2	2	2	2	2	2	2	2	1	1	1	1	1	1	2	2	2	2
2	1	1200	1	39	5	6	38.8	61	153	90	2	2	2	2	2	2	2		1	23	3	2	2	2	1	2	1	2	2	2	2	2	2	2	2	2	2	2	2	1	1	1	1	1	1	2	1	1	3
2	1	2100	1	39	7	8	38.8	61	159	93	2	2	2	1	1	2	2		1	28	3	3	2	1	1	3	1	2	2	2	2	2	2	2	2	2	2	2	2	1	1	1	1	1	1	2	2	2	3
1	2	2000	1	33	7	10	37	62	132	96	1	2	2	2	2	2	2		1	30	3	2	2	1	1	1	1	2	2	2	2	2	2	2	2	2	2	2	2	1	1	1	1	1	1	2	2	2	2
1	1	2700	1	39	5	6	37	62	132	90	2	2	1	2	2	2	2		1	25	3	3	2	1	1	2	1	2	2	2	2	2	2	2	2	2	2	2	2	1	1	1	1	1	1	2	1	1	2
1	1	4200	1	39	4	6	38.8	53	158	92	2	2	1	1	2	2	2		1	28	3	2	2	1	2	4	1	2	2	2	2	2	2	2	2	2	2	2	2	1	1	1	1	1	1	2	1	1	3
3	2	2800	1	39	8	10	38.9	53	158	92	2	2	2	1	1	2	2		1	36	3	3	2	1	2	4	1	2	2	2	2	2	2	2	2	2	2	2	2	1	1	1	1	1	1	2	2	2	3
1	2	3500	1	39	8	10	38.9	42	144	90	2	2	2	1	1	2	2		3	31	3	2	2	1	2	3	1	2	2	2	2	2	2	2	2	2	2	2	2	1	1	1	1	1	1	2	2	2	3
1	1	800	1	33	2	4	37.8	67	163	89	1	1	1	2	2	2	2	VLBW	3	31	3	2	1	1	1	2	1	2	2	2	2	2	2	2	2	2	2	2	2	1	1	1	1	1	1	2	1	1	3
1	2	2100	1	39	7	9	38.4	53	161	93	2	2	2	1	2	2	2		1	21	3	2	1	1	1	4	1	2	2	2	2	2	2	2	2	2	2	2	2	1	1	1	1	1	1	2	2	2	3
3	2	2800	1	39	8	10	38.4	53	161	92	2	2	2	1	2	2	2		1	34	1	2	1	1	1	3	1	2	2	2	2	2	2	2	2	2	2	2	2	1	1	1	1	1	1	2	2	2	3
1	2	2800	1	40	0	0	39	66	144	95	2	2	1	2	2	2	2		1	32	3	2	2	2	1	3	1	2	2	2	2	2	2	2	2	2	2	2	2	1	1	1	1	1	1	2	1	1	3
1	1	3400	2	38	8	10	34	67	134	92	2	2	2	1	2	2	2		1	28	2	1	1	1	1	0	1	2	2	2	2	2	2	2	2	2	2	2	2	1	1	1	1	1	1	2	2	2	1
3	2	2500	2	37	6	7	36.8	65	110	92	2	2	1	2	2	2	2		1	27	3	1	1	1	1	3	1	2	2	2	2	2	2	2	2	2	2	2	2	1	1	1	1	1	1	2	2	2	2
1	1	2300	1	38	4	6	36.7	66	120	67	2	2	1	2	2	2	2		2	22	2	1	1	1	1	1	1	2	2	2	2	2	2	2	2	2	2	2	2	1	1	1	1	1	1	2	1	1	2
3	1	2500	2	34	8	10	39.9	39	100	73	1	2	2	1	2	2	2		2	38	3	1	1	1	2	5	1	2	2	2	2	2	2	2	2	2	2	2	2	1	1	1	1	1	1	2	2	2	3
1	2	1100	1	24	6	8	34.5	56	146	52	1	2	1	1	2	2	2	RDS	2	24	3	2	1	1	1	1	1	2	1	2	2	2	2	2	2	2	2	2	2	1	1	1	1	1	1	2	2	2	1
1	2	2800	2	37	7	4	34.5	16	60	40	2	1	1	2	2	2	2		2	27	4	2	1	1	1	5	1	2	2	2	2	2	2	2	2	2	2	2	2	1	1	1	1	1	1	2	2	1	1
1	1	1400	1	32	8	10	35.6	16	63	40	1	2	2	1	2	2	2	RDS	2	19	3	1	1	2	1	0	1	2	2	2	2	2	2	2	2	2	2	2	2	1	1	1	1	1	1	2	2	2	1
2	1	1900	1	40	8	10	38.4	77	111	40	2	2	2	1	2	2	2	NEC	2	28	4	2	1	1	2	4	1	2	2	2	2	2	2	2	2	2	2	2	2	1	1	1	1	1	1	2	2	2	3
1	2	2000	1	34	8	10	36	67	112	83	1	2	1	2	2	2	2	HYPOGLYCEMIA	2	33	1	1	1	1	2	4	1	2	2	2	2	2	2	2	2	2	2	2	2	1	1	1	1	1	1	2	2	2	1
1	1	2600	2	38	4	6	36.7	64	135	73	2	2	1	2	2	2	2		2	31	4	2	1	1	2	6	1	2	2	2	2	2	2	2	2	2	2	2	2	1	1	1	1	1	1	2	1	1	2
1	2	2000	1	30	6	7	33.4	64	150	40	1	2	2	2	2	1	2	RDS	2	30	1	2	1	2	2	0	1	2	2	2	2	2	2	2	2	2	2	2	2	1	1	1	1	1	1	2	2	2	1
1	2	3100	2	37	8	10	36.7	89	150	43	2	2	2	2	2	1	2	RDS	2	22	1	1	1	2	2	6	1	2	2	2	2	1	2	2	2	2	2	2	2	1	1	1	1	1	1	2	2	2	2
1	2	3000	1	40	5	6	39.4	72	157	88	2	2	1	2	2	2	2		2	37	3	2	1	1	2	3	1	2	1	2	2	2	2	2	2	2	2	2	2	1	1	1	1	1	1	2	1	1	3
3	2	2500	1	34	8	10	39.4	78	136	83	1	2	1	1	2	2	2	RDS	2	20	2	1	1	1	2	3	1	2	2	2	2	2	2	2	2	2	2	2	2	1	1	1	1	1	1	2	2	2	3
1	1	3200	1	37	6	7	36.6	69	117	80	2	2	1	2	2	2	2		2	25	3	2	1	1	2	5	1	2	2	2	2	2	2	2	2	2	2	2	2	1	1	1	1	1	1	2	2	2	2
1	1	1500	1	28	8	10	37.7	71	80	80	1	1	1	2	2	2	2	RDS	2	28	3	1	1	1	1	4	1	2	2	2	2	2	2	2	2	2	2	2	2	1	1	1	1	1	1	2	2	2	3
1	2	1400	1	28	6	7	36.9	71	90	78	1	1	1	2	2	2	2	RDS	2	19	2	1	1	1	1	2	1	2	2	2	2	2	2	2	2	2	2	2	2	1	1	1	1	1	1	2	2	2	2
1	1	1550	1	35	8	10	36.7	63	147	40	1	2	2	2	2	1	2	ASPIRATION PNEUMONIA	2	22	2	1	1	2	1	6	1	2	2	2	2	2	2	2	2	2	2	2	2	1	1	1	1	1	1	2	2	2	2
1	1	1550	1	35	8	10	36.7	63	147	72	1	2	2	2	1	2	2	RDS	2	17	1	1	1	2	1	0	1	2	2	2	2	2	2	2	2	2	2	2	2	1	1	1	1	1	1	2	2	2	2
1	1	2000	1	34	7	10	34.9	60	145	80	1	2	2	2	2	2	2	RDS	2	17	1	1	1	1	2	0	1	2	2	2	2	2	2	2	2	2	2	2	2	1	1	1	1	1	1	2	2	2	1
1	2	2100	1	36	4	6	34	88	149	68	1	1	1	1	2	2	2		2	36	1	1	1	1	2	4	1	2	2	2	2	2	2	2	2	2	2	2	2	1	1	1	1	1	1	2	1	1	1
1	2	1500	1	27	8	10	36	68	149	80	1	2	2	2	2	2	2	RDS	2	27	4	2	1	1	2	0	1	2	2	2	2	2	2	2	2	2	2	2	2	1	1	1	1	1	1	2	2	2	1
1	1	2600	2	38	4	6	36.7	82	132	88	2	2	1	2	2	1	2		2	38	2	1	1	2	2	1	1	2	2	2	2	2	2	2	2	2	2	2	2	1	1	1	1	1	1	2	1	1	2
1	2	3600	1	40	7	9	38.7	34	144	88	2	2	2	1	2	2	2		1	32	4	3	1	1	2	5	1	2	2	2	2	2	2	2	2	2	2	2	2	1	1	1	1	1	1	2	2	2	3
1	2	1600	1	31	7	9	35.8	42	133	96	1	2	2	2	1	2	2	HAEMORRAGIC DESEASE OF NE	1	30	3	3	1	2	2	5	1	2	2	2	2	2	2	2	2	2	2	2	2	1	1	1	1	1	1	2	2	2	1
1	1	1400	1	31	7	9	35.8	42	133	89	1	2	2	2	2	2	2	RDS	1	30	3	3	1	2	2	5	2	2	2	2	2	2	2	2	2	2	2	2	2	1	1	1	1	1	1	2	2	2	1
1	2	3800	2	41	4	6	36.6	64	130	89	2	2	1	2	2	2	2	NEC	1	25	3	2	1	2	2	8	1	2	2	2	2	2	2	2	2	2	2	2	2	1	1	1	1	1	1	2	1	1	2
1	2	3200	1	40	5	8	36.8	74	135	94	2	2	1	2	2	2	2		1	25	3	3	1	1	1	4	1	2	2	2	2	2	2	2	2	2	2	2	2	1	1	1	1	1	1	2	1	2	2
1	1	2400	1	34	8	10	36.7	48	140	94	1	2	2	2	2	2	2		1	29	3	1	1	1	2	6	1	2	2	2	2	2	2	2	2	2	2	2	2	1	1	1	1	1	1	2	2	2	2
1	2	1600	1	31	7	9	35.6	45	145	80	1	2	2	2	2	2	2	VLBW	3	30	3	1	1	1	2	4	2	2	2	2	2	2	2	2	2	2	2	2	2	1	1	1	1	1	1	2	2	2	1
1	1	1400	1	31	7	9	35	42	133	90	1	2	1	2	2	2	2	VLBW	3	30	3	1	1	1	2	4	2	2	2	2	2	2	2	2	2	2	2	2	2	1	1	1	1	1	1	2	2	2	1
1	2	3400	2	37	6	7	36.7	48	129	90	2	2	1	2	2	2	2		1	24	3	1	1	1	1	4	1	2	2	2	2	2	2	2	2	2	2	2	2	1	1	1	1	1	1	2	2	2	2
1	2	3500	2	41	6	8	34.5	38	140	90	2	1	1	2	2	1	2		1	20	3	2	1	1	2	6	1	2	2	2	2	2	2	2	2	2	2	2	2	1	1	1	1	1	1	2	2	2	1
1	2	1300	1	28	4	6	36.5	64	144	88	1	1	1	2	2	2	2	VLBW	2	37	1	1	1	1	2	4	1	2	2	2	2	2	2	2	2	2	2	2	2	1	1	1	1	1	1	2	1	1	2
1	1	3500	1	39	5	6	37.2	56	132	90	2	2	1	2	2	2	2		1	29	3	1	1	1	2	5	1	2	2	2	2	2	2	2	2	2	2	2	2	1	1	1	1	1	1	2	1	1	2
1	1	3800	1	39	4	6	36.7	47	129	89	2	2	1	2	2	2	2		1	19	3	3	1	1	1	4	1	2	2	2	2	2	2	2	2	2	2	2	2	1	1	1	1	1	1	2	1	1	2
2	2	2900	1	38	8	10	39.3	49	122	98	2	2	2	1	1	2	2		1	32	1	1	1	1	2	5	1	2	2	2	2	2	2	2	2	2	2	2	2	1	1	1	1	1	1	2	2	2	3
1	1	3400	1	39	8	10	38.3	86	128	86	2	2	2	1	1	2	2		1	28	4	1	1	1	1	4	1	2	2	2	2	2	2	2	2	2	2	2	2	1	1	1	1	1	1	2	2	2	3
1	2	2800	1	38	5	6	36.5	48	129	92	2	2	1	2	2	2	2		1	29	3	2	1	1	2	5	1	2	2	2	2	2	2	2	2	2	2	2	2	1	1	1	1	1	1	2	1	1	2
2	2	3200	1	39	6	7	36.8	53	129	95	2	2	1	2	2	2	2		1	31	4	3	3	1	2	5	1	2	2	2	2	2	2	2	2	2	2	2	2	1	1	1	1	1	1	2	2	2	2
1	1	2100	1	36	8	10	36.8	50	140	98	1	2	2	2	1	2	2		1	23	4	1	1	2	1	2	1	2	2	2	2	2	2	2	2	2	2	2	2	1	1	1	1	1	1	2	2	2	2
1	2	5500	2	42	7	10	36.8	48	123	96	2	2	2	2	2	1	2	LGA	1	28	3	3	1	1	2	4	1	2	2	2	2	2	2	2	2	2	2	2	2	1	1	1	1	1	1	2	2	2	2
1	2	4100	2	40	7	10	36.7	53	123	90	2	2	2	2	2	1	2	LGA	1	32	3	2	1	1	2	5	1	2	2	2	2	2	2	2	2	2	2	2	2	1	1	1	1	1	1	2	2	2	2
1	2	3400	1	39	8	10	38.3	71	158	93	2	2	2	1	2	2	2		1	30	4	3	1	1	2	5	1	2	2	2	2	2	2	2	2	2	2	2	2	1	1	1	1	1	1	2	2	2	3
1	1	3500	1	40	5	6	37	23	88	48	2	1	1	2	2	2	2		2	28	4	3	2	1	1	6	1	2	2	2	2	2	2	2	2	2	2	2	2	1	1	1	1	1	1	2	1	1	2
1	1	2000	1	32	7	9	37.1	56	118	92	1	2	2	2	2	2	2	LBW	1	29	3	2	1	1	2	6	1	2	2	2	2	2	2	2	2	2	2	2	2	1	1	1	1	1	1	2	2	2	2
1	2	3700	2	41	8	10	38.9	80	150	88	2	2	2	1	2	2	2		1	29	1	2	1	1	2	5	1	2	2	2	2	2	2	2	2	2	2	2	2	1	1	1	1	1	1	2	2	2	3
2	2	2800	1	38	8	10	38	68	130	96	2	2	2	1	1	2	2		1	25	4	3	1	1	2	6	1	2	2	2	2	2	2	2	2	2	2	2	2	1	1	1	1	1	1	2	2	2	3
1	2	3600	1	40	8	10	36.7	76	128	92	2	2	2	1	2	2	2	RDS	1	28	4	2	1	1	2	6	1	2	2	2	2	2	2	2	2	2	2	2	2	1	1	1	1	1	1	2	2	2	2
1	1	1400	1	26	0	0	36.8	68	149	70	1	2	2	2	2	2	2	RDS	2	20	1	1	1	2	1	0	1	2	2	2	2	2	2	2	2	2	2	2	2	1	1	1	1	1	1	2	1	1	2
1	1	3500	2	40	4	6	38	58	144	87	2	2	1	2	2	2	2		1	27	2	2	1	1	1	5	1	2	2	2	2	2	2	2	2	2	2	2	2	1	1	1	1	1	1	2	1	1	3
2	2	3400	1	39	5	7	37	66	108	80	2	2	1	2	2	2	2		1	21	3	1	1	2	1	4	1	2	2	2	2	2	2	2	2	2	2	2	2	1	1	1	1	1	1	2	1	2	2
1	1	2300	1	34	8	10	38.8	68	121	92	1	2	2	1	2	2	2		1	30	3	2	1	1	1	6	1	2	2	2	2	2	2	2	2	2	2	2	2	1	1	1	1	1	1	2	2	2	3
1	1	3900	1	40	4	5	34.8	56	168	90	2	1	1	2	2	2	2		2	25	2	1	1	2	2	3	2	2	2	2	2	2	2	2	2	2	2	2	2	1	1	1	1	1	1	2	1	1	1
2	2	1440	1	36	8	10	36.8	51	150	96	1	2	2	2	2	2	2		1	22	2	1	1	2	1	6	1	2	2	2	2	2	2	2	2	2	2	2	2	1	1	1	1	1	1	2	2	2	2
2	1	2970	1	41	7	8	38.6	62	156	90	2	2	1	1	2	2	2		1	38	3	1	1	1	2	5	1	2	2	2	2	2	2	2	2	2	2	2	2	1	1	1	1	1	1	2	2	2	3
5	1	3300	1	39	8	10	38.9	53	139	96	2	2	2	1	2	2	2		1	24	3	2	1	1	1	5	1	2	2	2	2	2	2	2	2	2	2	2	2	1	1	1	1	1	1	2	2	2	3
3	1	2100	1	39	6	7	36.8	51	149	90	2	2	1	2	2	2	2	SGA	1	23	3	2	1	1	1	3	1	2	2	2	2	2	2	2	2	2	2	2	2	1	1	1	1	1	1	2	2	2	2
3	1	2700	2	37	8	10	37.9	56	143	90	2	2	2	1	1	2	2		1	24	3	3	1	2	1	6	1	2	2	2	2	2	2	2	2	2	2	2	2	1	1	1	1	1	1	2	2	2	3
2	2	1600	2	39	8	10	37.1	51	162	96	2	2	2	2	2	2	2	SGA	1	32	3	2	2	1	1	4	2	2	2	2	2	2	2	2	2	2	2	2	2	1	1	1	1	1	1	2	2	2	2
3	2	3100	1	38	6	6	36.8	63	152	90	2	2	1	2	2	2	2		1	31	2	3	1	1	2	4	1	2	2	2	2	2	2	2	2	2	2	2	2	1	1	1	1	1	1	2	2	1	2
2	1	1200	1	34	9	10	36.4	54	147	98	1	2	2	2	2	2	2		1	27	4	1	1	1	1	4	1	2	2	2	2	2	2	2	2	2	2	2	2	1	1	1	1	1	1	2	2	2	1
1	2	3200	1	42	6	7	38.8	56	137	90	2	2	1	1	2	2	2		1	27	1	2	1	1	2	3	1	2	2	2	2	2	2	2	2	2	2	2	2	1	1	1	1	1	1	2	2	2	3
1	1	1600	1	36	8	10	38.7	43	147	96	1	2	2	1	2	2	2		1	36	2	2	1	2	2	4	1	2	2	2	2	2	2	2	2	2	2	2	2	1	1	1	1	1	1	2	2	2	3
1	2	1700	1	35	8	10	36.3	52	139	95	1	2	2	2	2	2	2		1	27	3	2	1	1	1	6	1	2	2	2	2	2	2	2	2	2	2	2	2	1	1	1	1	1	1	2	2	2	1
3	2	2700	1	39	9	10	39.1	43	149	95	2	2	2	1	1	2	2		1	34	3	1	1	1	2	5	1	2	2	2	2	2	2	2	2	2	2	2	2	1	1	1	1	1	1	2	2	2	3
3	2	3100	1	40	8	9	39	53	152	92	2	2	2	1	2	2	2		1	23	3	2	1	2	1	5	1	2	2	2	2	2	2	2	2	2	2	2	2	1	1	1	1	1	1	2	2	2	3
1	1	2100	2	39	6	7	37.1	49	147	92	2	2	1	2	2	2	2		1	23	3	2	1	1	1	5	1	2	2	2	2	2	2	2	2	2	2	2	2	1	1	1	1	1	1	2	2	2	2
1	2	2700	1	38	8	10	36.8	64	149	90	2	2	2	2	1	2	2		1	25	3	1	1	1	1	3	1	2	2	2	2	2	2	2	2	2	2	2	2	1	1	1	1	1	1	2	2	2	2
1	2	2400	1	39	8	10	39.1	62	169	93	2	2	2	1	2	2	2		2	35	3	1	1	1	2	3	1	2	2	2	2	2	2	2	2	2	2	2	2	1	1	1	1	1	1	2	2	2	3
2	2	1900	1	34	8	10	36.9	59	163	97	1	2	2	2	2	2	2		1	26	3	2	1	2	1	4	1	2	2	2	2	2	2	2	2	2	2	2	2	1	1	1	1	1	1	2	2	2	2
2	2	2600	1	38	6	7	36.9	34	128	90	2	2	1	2	2	2	2		1	31	3	2	1	1	2	3	1	2	2	2	2	2	2	2	2	2	2	2	2	1	1	1	1	1	1	2	2	2	2
2	2	1600	1	36	8	9	37.1	54	159	96	1	2	2	2	2	2	2		1	24	3	1	1	2	1	3	1	2	2	2	2	2	2	2	2	2	2	2	2	1	1	1	1	1	1	2	2	2	2
5	1	3700	2	38	8	7	38.7	62	161	96	2	2	2	1	2	2	2		1	24	3	2	2	1	1	5	1	2	2	2	2	2	2	2	2	2	2	2	2	1	1	1	1	1	1	2	2	2	3
1	2	2600	1	38	5	6	36.9	54	168	92	2	2	1	2	2	2	2		1	47	2	1	1	1	2	0	2	2	2	2	2	2	2	2	2	2	2	2	2	1	1	1	1	1	1	2	1	1	2
1	1	1600	1	36	8	10	36.5	59	133	98	1	2	2	2	2	2	2		1	30	3	2	1	1	1	5	1	1	2	2	2	2	2	2	2	2	2	2	2	1	1	1	1	1	1	2	2	2	2
1	1	1200	1	31	0	0	35.4	46	150	95	1	2	1	2	2	2	2		1	34	3	3	1	1	2	4	1	2	2	2	2	2	2	2	2	2	2	2	2	1	1	1	1	1	1	2	1	1	1
1	2	3200	1	40	6	7	37.8	66	163	93	2	2	1	2	2	1	2		1	31	4	1	1	1	1	5	1	2	2	2	2	2	2	2	2	2	2	2	2	1	1	1	1	1	1	2	2	2	3
2	2	2300	2	39	7	9	37.3	54	152	92	2	2	1	2	2	2	2		1	36	3	2	2	1	2	3	1	2	2	2	2	2	2	2	2	2	2	2	2	1	1	1	1	1	1	2	2	2	2
3	2	3400	3	42	5	6	36.9	52	168	94	2	2	2	2	2	2	2		1	30	4	3	1	1	2	4	1	2	2	2	2	2	2	2	2	2	2	2	2	1	1	1	1	1	1	2	1	1	2
1	1	2900	1	38	8	10	36.8	54	167	94	2	2	2	2	1	2	2		1	24	4	2	2	2	1	5	1	1	2	2	2	2	2	2	2	2	2	2	2	1	1	1	1	1	1	2	2	2	2
2	2	3170	2	39	8	10	38.4	56	149	90	2	2	2	1	2	2	2		1	32	4	3	2	1	2	4	1	2	2	2	2	2	2	2	2	2	2	2	2	1	1	1	1	1	1	2	2	2	3
1	1	1800	1	36	8	10	36.8	51	148	90	1	2	2	2	2	2	2		1	40	2	2	2	1	2	4	1	2	2	2	2	2	2	2	2	2	2	2	2	1	1	1	1	1	1	2	2	2	2
1	1	3200	1	38	8	10	38.1	61	158	96	2	2	2	1	2	2	2		1	27	3	2	1	1	1	6	1	2	2	2	2	2	2	2	2	2	2	2	2	1	1	1	1	1	1	2	2	2	3
1	2	3100	1	39	5	7	34.7	51	163	89	2	2	1	2	2	2	2		2	25	3	1	1	1	1	3	1	2	2	2	2	2	2	2	2	2	2	2	2	1	1	1	1	1	1	2	1	2	1
1	1	3900	2	42	4	6	37.1	62	128	89	2	2	1	2	2	2	2		2	29	2	1	1	1	2	5	1	2	2	2	2	2	2	2	2	2	2	2	2	1	1	1	1	1	1	2	1	1	2
1	1	3200	2	39	4	6	35.7	64	118	79	2	2	1	2	2	2	2		1	28	1	1	1	1	2	6	1	2	2	2	2	2	2	2	2	2	2	2	2	1	1	1	1	1	1	2	1	1	1
2	2	3600	1	39	3	5	36.8	72	139	90	2	2	1	2	2	2	2		1	30	3	2	1	1	1	5	1	2	2	2	2	2	2	2	2	2	2	2	2	1	1	1	1	1	1	2	1	1	2
1	1	3200	1	39	4	6	36.8	56	146	80	2	2	1	2	2	2	2		1	30	4	3	1	1	1	6	1	2	2	2	2	2	2	2	2	2	2	2	2	1	1	1	1	1	1	2	1	1	2
1	2	3700	1	38	2	4	38.2	56	123	72	2	2	1	2	2	2	2		1	31	2	2	2	1	1	4	1	2	2	2	2	2	2	2	2	2	2	2	2	1	1	1	1	1	1	2	1	1	3
1	2	1340	1	34	8	10	36.8	47	162	93	1	2	2	2	2	2	2		2	28	3	1	1	1	1	3	1	2	2	2	2	2	2	2	2	2	2	2	2	1	1	1	1	1	1	2	2	2	2
1	1	3100	2	38	5	6	36.9	49	152	87	2	2	1	2	2	2	2		2	30	3	2	2	1	1	5	1	2	2	2	2	2	2	2	2	2	2	2	2	1	1	1	1	1	1	2	1	1	2
1	1	1800	1	34	8	10	36.9	54	157	96	1	2	2	2	2	2	2		1	21	3	1	3	2	1	5	1	2	2	2	2	2	2	2	2	2	2	2	2	1	1	1	1	1	1	2	2	2	2
1	2	3500	1	40	6	7	36.7	52	148	86	2	2	1	2	2	2	2	RDS	2	26	3	1	3	1	2	4	1	2	2	2	2	2	2	2	2	2	2	2	2	1	1	1	1	1	1	2	2	2	2
1	2	1420	1	39	8	10	36.9	69	161	86	2	2	2	2	2	2	2	RDS	2	26	3	2	1	1	1	5	1	2	2	2	2	2	2	2	2	2	2	2	2	1	1	1	1	1	1	2	2	2	2
1	2	1940	1	34	8	10	35.9	48	153	96	1	2	2	2	2	2	2		1	37	4	2	3	1	2	4	1	2	2	2	2	2	2	2	2	2	2	2	2	1	1	1	1	1	1	2	2	2	1
2	1	1400	1	34	0	0	35.9	54	162	93	1	2	1	2	2	2	2		1	19	3	1	1	2	2	2	1	2	2	2	2	2	2	2	2	2	2	2	2	1	1	1	1	1	1	2	1	1	1
1	2	2500	2	37	7	9	38.4	58	130	96	2	2	2	1	2	2	2		1	22	3	2	1	1	1	6	1	2	2	2	2	2	2	2	2	2	2	2	2	1	1	1	1	1	1	2	2	2	3
1	2	2300	1	38	6	8	36.8	51	146	94	1	2	1	2	2	2	2		1	34	3	3	1	1	1	6	1	2	2	2	2	2	2	2	2	2	2	2	2	1	1	1	1	1	1	2	2	2	2
1	2	3200	2	37	8	10	38.1	63	147	96	2	2	2	1	1	2	2		1	18	3	1	1	2	1	3	1	2	2	2	2	2	2	2	2	2	2	2	2	1	1	1	1	1	1	2	2	2	3
1	2	3600	1	37	7	9	37.9	56	160	90	2	2	2	1	2	2	2		1	40	2	2	1	1	2	4	1	2	2	2	2	2	2	2	2	2	2	2	2	1	1	1	1	1	1	2	2	2	3
1	1	2300	1	35	3	4	36	93	164	87	1	2	1	2	2	2	2		2	31	3	2	2	2	2	3	1	2	2	2	2	2	2	2	2	2	2	2	2	1	1	1	1	1	1	2	1	1	1
1	1	2900	1	37	6	10	37	62	142	90	2	2	2	1	2	2	2		1	28	2	2	2	1	1	5	1	2	2	2	2	2	2	2	2	2	2	2	2	1	1	1	1	1	1	2	2	2	2
2	2	3000	1	40	0	0	38.5	48	167	93	2	2	2	1	2	2	2		1	21	3	2	2	1	1	6	1	2	2	2	2	2	2	2	2	2	2	2	2	1	1	1	1	1	1	2	1	1	3
1	2	3300	1	40	8	10	38.6	62	128	96	2	2	2	1	2	2	2		1	18	2	2	1	2	1	5	1	2	2	2	2	2	2	2	2	2	2	2	2	1	1	1	1	1	1	2	2	2	3
1	1	2400	1	38	2	4	36	64	161	84	2	2	1	2	2	2	2		2	24	2	1	1	2	1	3	1	2	2	2	2	2	2	2	2	2	2	2	2	1	1	1	1	1	1	2	1	1	1
1	1	3600	1	37	4	7	36.1	61	167	86	2	2	1	2	2	2	2		2	26	2	3	1	1	2	4	1	2	2	2	2	2	2	2	2	2	2	2	2	1	1	1	1	1	1	2	1	2	1
1	1	1300	1	34	8	10	36.1	62	156	96	1	2	2	2	2	2	2		1	38	2	1	2	1	2	2	2	2	2	2	2	2	2	2	2	2	2	2	2	1	1	1	1	1	1	2
1	1	3000	1	38	3	6	38	78	135	97	2	2	1	1	2	2	2		1	23	3	2	2	2	1	4	1	2	2	2	2	2	2	2	2	2	2	2	2	1	1	1	1	1	1	2
1	1	1600	1	32	7	10	36	70	130	94	1	2	2	2	2	2	2	RDS	1	30	1	1	1	2	2	3	1	2	2	2	2	2	2	2	2	2	2	2	2	1	1	1	1	1	1	2
1	1	1500	1	32	7	10	36	69	129	86	1	2	2	2	2	2	2	RDS	2	30	1	1	1	2	2	3	1	2	2	2	2	2	2	2	2	2	2	2	2	1	1	1	1	1	1	2
1	2	3800	1	38	6	9	36.8	60	140	90	2	2	1	2	2	2	2		1	30	2	1	2	1	2	5	1	2	2	2	2	2	2	2	2	2	2	2	2	1	1	1	1	1	1	2
1	1	3000	1	39	6	7	36.8	90	133	88	2	2	1	1	2	2	2		1	29	2	1	1	1	2	7	1	2	2	2	2	2	2	2	2	2	2	2	2	1	1	1	1	1	1	2
1	2	3900	1	38	5	6	36.7	62	133	90	2	2	1	1	2	1	2		1	30	2	1	1	1	1	6	1	2	2	2	2	2	2	2	2	2	2	2	2	1	1	1	1	1	1	2
1	1	4300	2	40	8	10	36.7	49	132	92	2	2	2	2	2	2	2	LGA	1	26	2	1	1	3	2	4	1	2	2	2	2	2	2	2	2	2	2	2	2	1	1	1	1	1	1	2
1	2	900	1	28	8	10	36.7	69	139	90	1	2	2	2	2	2	2	RDS	1	30	2	2	2	1	1	4	2	2	2	2	2	2	2	2	2	2	2	2	2	1	1	1	1	1	1	2
1	1	1700	2	34	8	10	36.7	68	139	90	1	2	2	2	2	2	2	RDS	1	38	2	2	1	2	1	4	1	2	2	2	2	2	2	2	2	2	2	2	2	1	1	1	1	1	1	2
[truncated: 15 more columns]
